# Supplementary material for: Synthesis of Thiazolo[5,4-d]thiazoles in an Eco-Friendly L-Proline–Ethylene Glycol Mixture
Source: Molecules. 2025 Feb 18;30(4):938. doi: 10.3390/molecules30040938 (PMC11858519; doi:10.3390/molecules30040938)
Supplement: Supplementary file 1 [file molecules-30-00938-s001.zip]

Archive with 1 entries (1 files):
- molecules-3462160-supplementary.pdf
